# Supplementary material for: The genome-wide impact of cadmium on microRNA and mRNA expression in contrasting Cd responsive wheat genotypes
Source: BMC Genomics. 2019 Jul 29;20:615. doi: 10.1186/s12864-019-5939-z (PMC6664702; doi:10.1186/s12864-019-5939-z)
Supplement: Supplementary file 1 — Grain Cd concentration among wheat germplasms. (XLSX 16 kb) [file 12864_2019_5939_MOESM1_ESM.xlsx]

## Sheet: Sheet1
Additional file 1 Grain Cd concentration among wheat germplasms
Group	Name	Cd(mg/kg)	Cd(mg/kg)	Cd(mg/kg)	Average Cd (mg/kg)
Chuanyu	Zhongzhi3586/50669	0.058	0.057	0.058	0.058
	Chuanyu9	0.057	0.058	0.062	0.059
	H291	0.062	0.07	0.057	0.063
	G214/41058	0.066	0.069	0.061	0.065
	Chuanyu8	0.07	0.065	0.062	0.066
	Chuanyu18	0.061	0.068	0.067	0.065
	Chuayu1	0.065	0.065	0.062	0.064
	925ai/31520	0.071	0.069	0.068	0.069
	G34-2	0.077	0.068	0.075	0.073
	03G211/41058	0.08	0.073	0.075	0.076
	Chuanyu16	0.076	0.079	0.079	0.078
	Chuanyu23	0.079	0.075	0.081	0.078
	Chuanyu24	0.078	0.075	0.071	0.075
	Chuanyu17	0.079	0.079	0.078	0.079
	38051	0.078	0.073	0.073	0.075
	Chuanyu20	0.087	0.084	0.084	0.085
	18606-1	0.089	0.087	0.084	0.087
	Yun34756	0.089	0.082	0.09	0.087
	Chuanyu11	0.093	0.095	0.092	0.093
	G323-3	0.094	0.091	0.088	0.091
	Chuanyu13	0.093	0.092	0.094	0.093
	G323-4	0.09	0.091	0.086	0.089
	Chuanyu22	0.086	0.083	0.091	0.087
	Chuayn20682-4	0.095	0.097	0.091	0.094
	46725	0.099	0.094	0.097	0.097
	00062/Mianyang26	0.1	0.091	0.099	0.097
	925ai	0.081	0.08	0.089	0.083
	04G214/31520	0.081	0.078	0.084	0.081
	Chuanyu17/SW8688	0.09	0.074	0.079	0.081
	Chuanyu12	0.071	0.081	0.075	0.076
	Chuanyu17/G219-24	0.081	0.091	0.089	0.087
	Chuanyu21	0.071	0.074	0.074	0.073
	Chuanyu15	0.077	0.079	0.081	0.079
	34756	0.092	0.089	0.082	0.088
	916-1	0.077	0.089	0.077	0.081
	92R139/Chuanyu12	0.08	0.089	0.081	0.083
	Chuanyu9/Mo460	0.091	0.082	0.089	0.087
	R146/31520	0.117	0.119	0.115	0.117
	H291changmang	0.117	0.119	0.115	0.117
	00062/G219-24	0.118	0.118	0.117	0.118
	H291/Zhongyou95-7	0.12	0.122	0.117	0.12
	925ai-4	0.122	0.125	0.118	0.122
	58769-2	0.132	0.133	0.131	0.132
	92R177/Chuanyu12	0.134	0.134	0.133	0.134
	Chuanyu16/715A	0.134	0.137	0.131	0.134
	Chuanyu10	0.135	0.137	0.132	0.135
	Yun31520	0.141	0.144	0.138	0.141
	Yumai35/Lang9247	0.155	0.159	0.152	0.155
	12177	0.164	0.167	0.16	0.164
	Chuanyu17 sib-lines	0.171	0.175	0.167	0.171
	Chuanyu14	0.172	0.174	0.17	0.172
	Yun50552	0.112	0.115	0.11	0.112
CIMMYT	KACHU*2/3/ND643//2*PRL/5*PASTOR	0.039	0.036	0.041	0.039
	BECARD//ND643/2*WBLL1	0.04	0.044	0.036	0.04
	VOROBEY	0.043	0.04	0.046	0.043
	TUKURU//BAV92/RAYON/3/ND643/2*WBLL1	0.045	0.049	0.041	0.045
	BLOUK#1/DANPHE#1//BECARD	0.047	0.051	0.044	0.047
	SUP152//ND643/2*WBLL1	0.048	0.053	0.044	0.048
	ND643/2*WBLL1//HEILO	0.049	0.052	0.046	0.049
	SUP152*2//ND643/2*WBLL1	0.051	0.057	0.046	0.051
	WBLL1/KUKUNA//TACUPETO F2001/3/BERKUT//PBW343*2/KUKUNA	0.051	0.056	0.047	0.051
	VILLA JUAREZ F2009/5/BABAX/LR42//BABAX*2/4/SNI/TRAP#1/3/KAUZ*2/TRAP//KAL……	0.053	0.056	0.048	0.052
	KA/NAC//TRCH/3/2*VORB	0.053	0.056	0.051	0.053
	WHEAR/KIRITATI/3/C80.1/3*BATAVIA//2*WBLL1/5/BABAX/LR42//BABAX*2/4/SNI/T……	0.055	0.059	0.049	0.054
	ND643/2*WBLL4//KACHU	0.057	0.061	0.053	0.057
	ND643/2*WBLL1//BECARD	0.057	0.059	0.054	0.057
	BLOUK#1//WBLL1*2/BRAMBLING/3/WBLL1*2/BRAMBLING	0.057	0.06	0.053	0.057
	SUP152*2/TINKIO#2	0.057	0.055	0.059	0.057
	ROLF07//ND643/2*WBLL1	0.057	0.06	0.054	0.057
	WBLL1*2/BRAMBLING/5/BABAX/LR42//BABAX*2/4/SNI/TRAP#1/3/KAUZ*6/TRAP//KAL……	0.058	0.059	0.057	0.058
	FRANCOLIN#1/BLOUK#1	0.059	0.063	0.056	0.06
	FRNCLN*2//TAM200/TUI	0.059	0.06	0.058	0.059
	MUTUS*2//ND643/2*WBLL1	0.06	0.061	0.058	0.06
	BABAX/LR42//BABAX*2/4/SNI/TRAP#1/3/KAUZ*2/TRAP//KAUZ/5/PRL/2*PASTOR/5/……	0.061	0.063	0.058	0.061
	KIRITATI/WBLL1/4/WHEAR/KIRITATI/3/C80.1/3*BATAVIA//2*WBLL1	0.061	0.064	0.058	0.061
	MUTUS//ND643/2*WBLL1	0.061	0.064	0.059	0.061
	NS-732/HER/3/PRL/SARA//TSI/VEE#5/4/FRET2/5/2*MUNAL	0.062	0.057	0.066	0.062
	ND643/2*WBLL1/3/KIRITATI//2*PRL/2*PASTOR/5/BECARD	0.062	0.066	0.058	0.062
	FRNCLN/BAVIS#1//FRANCOLIN#1	0.063	0.067	0.059	0.063
	TACUPETO F2001*2/BRAMBLING/3/KIRITATI//PBW65/2*SERI.1B/4/ND643/2*WBLL2	0.064	0.069	0.059	0.064
	BJY/COC//PRL/BOW/3/FRTL/5/BABAX/LR42//BABAX*2/4/SNI/TRAP#1/3/KAUZ*2/TR……	0.064	0.069	0.058	0.064
	TACUPETO F2001*2/BRAMBLING*2//BAVIS#1	0.064	0.069	0.059	0.064
	PFAU/WEAVER*2//TRANSFER#12,P88.272.2/3/WHEAR//2*2PRL/2*PASTOR	0.065	0.067	0.062	0.065
	ND643/2*WAXWING*2//VILLA JUAREZ F2009	0.065	0.07	0.06	0.065
	PFAU/MILAN/3/BABAX/LR42//BABAX/5/NS-732/HER/3/PRL/SARA//TSI/VEE#5/4/FRE……	0.065	0.068	0.062	0.065
	WBLL1*2/BRAMBLING/5/BABAX/LR42//BABAX*2/4/SNI/TRAP#1/3/KAUZ*10/TRAP//KAL……	0.065	0.069	0.062	0.065
	PROINTA FEDERAL	0.065	0.07	0.061	0.065
	WBLL1*2/BRAMBLING//TAM200/TUI/3/ILLA JUAREZ F2009	0.066	0.067	0.066	0.066
	BABAX/LR42//BABAX*2/4/SNI/TRAP#1/3/KAUZ*2/TRAP//KAUZ/5/WAXWING*3/KROI……	0.069	0.069	0.069	0.069
	SWSR22T.B./FRANCOLIN#1//2*FRNCLN	0.069	0.064	0.073	0.069
	KIRITATI/2*WBLL1//ND643/2*WBLL1	0.069	0.067	0.072	0.069
	MUTUS//ND643/2*WBLL2	0.07	0.072	0.068	0.07
	BABAX/LR42//BABAX/3/ER2000/4/KA/NAC//TRCH	0.072	0.075	0.068	0.071
	ATTILA/HEILO/3/KA/NAC//TRCH	0.072	0.075	0.069	0.072
	CHIBIA//PRLII/CM65531/3/FISCAL*2/4/TAM200/TURACO	0.072	0.071	0.073	0.072
	WHEAR/KUKUNA/3/C80.1/3*BATAVIA//2*WBLL1*2/4/NIINI#1	0.073	0.075	0.071	0.073
	PFAU/WEAVER*2//TRANSFER#12,P88.272.2/5/BABAX/LR42//BABAX*2/4/SNI/TRAP#1	0.073	0.074	0.072	0.073
	CHIBIA//PRLII/CM65531/3/FISCAL*2/4/TAM201/TURACO	0.077	0.079	0.075	0.077
	ND643/2*WBLL2//KACHU	0.08	0.082	0.078	0.08
	CHIBIA//PRLII/CM65531/3/FISCAL*2/4/NIINI#1	0.08	0.084	0.076	0.08
	KA/NAC//TRCH/3/3*VORB	0.084	0.085	0.082	0.084
	KENYA HEROE	0.084	0.089	0.08	0.084
	ND643/2*WAXWING//SAAR/2*WAXWING	0.085	0.085	0.085	0.085
	WHEAR/KIRITATI/3/C80.1/3*BATAVIA//2*WBLL1/5/CHEN/AE.SQ//2*OPATA/3/TILHI/……	0.091	0.093	0.087	0.09
	KAMB2/PANDION/3/KA/NAC//TRCH	0.092	0.095	0.088	0.092
	KLEIN CACIQUE	0.092	0.093	0.09	0.092
	ND643/2*WBLL1//KACHU	0.092	0.092	0.091	0.092
	BETTY/3/CHEN/AE.SQ//2*OPATA/4/BAVIS	0.112	0.115	0.11	0.112
CMC	Xiaoyan5	0.065	0.069	0.061	0.065
	Shannong981AA	0.069	0.07	0.067	0.069
	Xinong525A	0.071	0.074	0.067	0.071
	K02226	0.077	0.08	0.074	0.077
	Yumai14	0.079	0.08	0.078	0.079
	Yumai29	0.079	0.08	0.079	0.08
	Hengguan35	0.08	0.084	0.076	0.08
	Nannong068	0.082	0.086	0.079	0.082
	Luo88076	0.085	0.087	0.084	0.085
	K03566	0.088	0.09	0.086	0.088
	Jimai20	0.09	0.09	0.09	0.09
	Shan715A	0.09	0.092	0.088	0.09
	Shannong205	0.09	0.094	0.087	0.09
	Mo457/8819-10	0.093	0.094	0.091	0.093
	Gaoyuan602	0.093	0.097	0.089	0.093
	K03562	0.094	0.096	0.093	0.094
	Zhongyou95-7-1-5	0.1	0.099	0.101	0.1
	Y09/Yiyuan2	0.1	0.103	0.097	0.1
	Jinmai31	0.101	0.106	0.097	0.101
	Lanli	0.102	0.105	0.099	0.102
	Yumai1-1	0.103	0.104	0.102	0.103
	ZhemaiS-1	0.104	0.106	0.101	0.104
	ChuannongR135	0.104	0.109	0.1	0.105
	Y09	0.106	0.108	0.104	0.106
	Nannong99049	0.106	0.109	0.103	0.106
	Jinmai30	0.107	0.109	0.105	0.107
	Changwu89(1)-3-4	0.108	0.113	0.104	0.108
	Xichang3511	0.108	0.11	0.107	0.108
	Jimai17	0.113	0.115	0.11	0.113
	Zhemai12	0.113	0.116	0.11	0.113
	K03548	0.114	0.117	0.111	0.114
	K03564	0.114	0.116	0.112	0.114
	K02188	0.114	0.116	0.112	0.114
	NAU9733	0.115	0.119	0.112	0.115
	Hubei881	0.116	0.118	0.113	0.116
	Nannong052	0.116	0.119	0.113	0.116
	Chuannong7559	0.117	0.118	0.116	0.117
	Chuanshi2	0.118	0.118	0.117	0.118
	K02186	0.119	0.117	0.121	0.119
	Zhoumai22	0.12	0.122	0.117	0.12
	Xichang2403	0.12	0.123	0.117	0.12
	K03150	0.123	0.126	0.119	0.123
	Huapei5	0.124	0.126	0.121	0.124
	NAU9702	0.125	0.128	0.123	0.125
	Bainong418	0.126	0.129	0.123	0.126
	Yangmai158	0.128	0.129	0.126	0.128
	ChuannongR135	0.132	0.137	0.128	0.132
	NAU9710	0.133	0.136	0.129	0.133
	Chuannong90-7369	0.133	0.136	0.13	0.133
	Chinese spring	0.135	0.138	0.131	0.135
	Xiaoyan54	0.137	0.14	0.135	0.137
	Bomai77-1	0.139	0.14	0.138	0.139
	Yumai35	0.14	0.143	0.137	0.14
	K02168	0.14	0.144	0.137	0.14
	Chuanmai28	0.142	0.143	0.141	0.142
	Jimai22	0.142	0.143	0.141	0.142
	2339	0.145	0.145	0.145	0.145
	Sumai3	0.147	0.148	0.145	0.147
	K02339	0.148	0.153	0.143	0.148
	Yimai5	0.15	0.152	0.147	0.15
	Chuanyumai21	0.15	0.152	0.149	0.15
	Mianyang11	0.151	0.154	0.148	0.151
	Yangmai5	0.154	0.156	0.152	0.154
	Yumai35	0.162	0.166	0.158	0.162
	Guiyang97-5-1	0.162	0.163	0.162	0.162
	Yangmai3	0.163	0.166	0.16	0.163
	K02343	0.167	0.169	0.166	0.167
	Yumai70	0.169	0.171	0.167	0.169
	Chuanmai42kang-6	0.17	0.173	0.167	0.17
	Yannong19	0.191	0.193	0.19	0.191
	Mianyang91-305	0.197	0.199	0.195	0.197
	Yangmai17	0.204	0.204	0.204	0.204
	Guinong35	0.203	0.207	0.199	0.203
Durum wheat	Wild emmer wheat	0.191	0.193	0.189	0.191
	USA 27	0.201	0.204	0.198	0.201
	USA 18	0.371	0.374	0.367	0.371
	USA 3	0.134	0.136	0.131	0.134
