# Supplementary material for: The genome-wide impact of cadmium on microRNA and mRNA expression in contrasting Cd responsive wheat genotypes
Source: BMC Genomics. 2019 Jul 29;20:615. doi: 10.1186/s12864-019-5939-z (PMC6664702; doi:10.1186/s12864-019-5939-z)
Supplement: Supplementary file 3 — Functional annotation of transport genes. (XLSX 27 kb) [file 12864_2019_5939_MOESM3_ESM.xlsx]

## Sheet: L17Cd vs L17CK-Up
id	term	category	ListHits	ListTotal	PopHits	PopTotal	pval	padj	Enrichment_score	Gene
GO:0046872	metal ion binding	molecular_function	98	1521	2311	62454	5.86094e-08	6.31546e-07	1.74123	Traes_1AL_0F39673AF1; Traes_1AL_69445B187; Traes_1AS_6C84785B3; Traes_1AS_A2C4350B8; Traes_1AS_BA86074B6; Traes_1AS_C2D84E4F8; Traes_1AS_EAC96C4AF; Traes_1AS_ED61D0E0C; Traes_1BL_60E2B386F; Traes_1BL_AA77D6F83; Traes_1BS_871E20CF0; Traes_1BS_8A9C9C25B; Traes_1BS_EA9A63F52; Traes_1BS_FA0EFB1B8; Traes_1DS_26E6C748F; Traes_1DS_3463BE1BB; Traes_1DS_7F4FDE604; Traes_1DS_C2A714DAA; Traes_1DS_D1434EA1A;…
GO:0015145	monosaccharide transmembrane transporter activity	molecular_function	1	1521	1	62454	0	0	41.0611	Traes_4DL_CFC191A06
GO:0015749	monosaccharide transport	biological_process	1	1521	1	62454	0	0	41.0611	Traes_4DL_CFC191A06
GO:0005385	zinc ion transmembrane transporter activity	molecular_function	5	1521	26	62454	3.13068e-05	0.000250454	7.89637	Traes_1BS_B734EDEA7; Traes_2AL_3983FD077; Traes_2BL_23F1C8743; Traes_2DL_96E58C1AB; Traes_7AS_457E5890B
GO:0008271	secondary active sulfate transmembrane transporter activity	molecular_function	5	1521	44	62454	0.00066085	0.00345474	4.66604	Traes_4AS_8944253DC; Traes_4BL_B11961C94; Traes_4DL_58C874E07; Traes_5AL_1F90AF47B; Traes_5DL_12517DA71
GO:0015671	oxygen transport	biological_process	2	1521	9	62454	0.00108482	0.00511414	9.1247	Traes_7BL_B45AF8E86; Traes_7DL_EA0F39A0D
GO:0022891	substrate-specific transmembrane transporter activity	molecular_function	9	1521	150	62454	0.00387365	0.0147143	2.46367	Traes_1AL_5D6F2EDEF; Traes_3AS_543509F59; Traes_4AL_B6154ED13; Traes_4AS_7218FF406; Traes_4AS_7258345F9; Traes_4BL_2CD045152; Traes_4DL_C78813F15; Traes_5BS_73AE94403; Traes_6DL_85F523079
GO:0005215	transporter activity	molecular_function	30	1521	773	62454	0.00531041	0.0188181	1.59358	Traes_1BL_BED1984D9; Traes_1DL_A422687E0; Traes_2AL_1C8ACDBAC; Traes_4AL_3F2A2675F; Traes_4AL_59189C37E; Traes_4AL_9DAC6ABE4; Traes_4AL_AF1FAECEE; Traes_4BL_B84ED7C6C; Traes_4DL_6C5FE2FC7; Traes_4DL_779A0CAE9; Traes_4DL_855B82B96; Traes_4DL_FB37BA2A91; Traes_4DS_732407927; Traes_5DL_628B86979; Traes_6AL_0444FD89D; Traes_6AL_17DCD487C; Traes_6AL_3C96C6BAD; Traes_6AL_A3D19D5F2; Traes_6AL_BD173107E;…
GO:0015238	drug transmembrane transporter activity	molecular_function	10	1521	237	62454	0.0318095	0.0763427	1.73254	Traes_1AL_F2EADBDA7; Traes_2DL_3F9CD32D8; Traes_4BS_5D683AEC1; Traes_5AL_00D0A446F; Traes_5AL_4B8C97A10; Traes_5AL_9697E163B; Traes_5DL_27EBF2358; Traes_5DL_C1BAD23DD; Traes_6DL_D02E85399; Traes_7AL_ADE76CE5A
GO:0010155	regulation of proton transport	biological_process	2	1521	42	62454	0.0822025	0.144196	1.95529	Traes_6AL_1DAFF2711; Traes_6BL_4DB266957
GO:0015098	molybdate ion transmembrane transporter activity	molecular_function	1	1521	20	62454	0.0843523	0.146026	2.05306	Traes_3AL_7B579CC12
GO:0006913	nucleocytoplasmic transport	biological_process	1	1521	27	62454	0.139693	0.223509	1.52078	Traes_4BL_8E9618E24
GO:0006833	water transport	biological_process	1	1521	32	62454	0.182772	0.270318	1.28316	Traes_1BL_2DE1B0930
GO:0070838	divalent metal ion transport	biological_process	1	1521	32	62454	0.182772	0.270318	1.28316	Traes_2AS_D9D9A9ADB
GO:0000276	mitochondrial proton-transporting ATP synthase complex, coupling factor F(o)	cellular_component	1	1521	32	62454	0.182772	0.270318	1.28316	Traes_3AL_7E159B3E4
GO:0055085	transmembrane transport	biological_process	17	1521	594	62454	0.204228	0.293821	1.17515	Traes_1DL_F9C63990D; Traes_3AL_A89678E14; Traes_3DL_0A453FC4D; Traes_4BL_5470DA786; Traes_4BS_3A8709BF2; Traes_4DS_2FF3D9312; Traes_5AL_099F2FB96; Traes_5BL_0DB47CE0A; Traes_5DL_628B86979; Traes_6AL_A0EAAB981; Traes_6AL_E36FCEF64; Traes_7AS_996628671; Traes_7AS_C8EC43BEB; Traes_7BL_8E2FAECC0; Traes_7DL_F4972CA5C; Traes_7DS_D30328E7A; Traes_7DS_F0C3BC9B5
GO:0006869	lipid transport	biological_process	3	1521	106	62454	0.258761	0.361444	1.16211	Traes_4AL_58F9FBC2E; Traes_5BL_1AC047F461; Traes_5DL_B22B62F2B
GO:0046873	metal ion transmembrane transporter activity	molecular_function	1	1521	43	62454	0.281806	0.388495	0.95491	Traes_7BL_E5CFC3DCE
GO:0006814	sodium ion transport	biological_process	1	1521	52	62454	0.36243	0.484463	0.789637	Traes_5DL_628B86979
GO:0015079	potassium ion transmembrane transporter activity	molecular_function	2	1521	102	62454	0.453733	0.581483	0.80512	Traes_6AL_F16B94218; Traes_6DL_09B11D518
GO:0022900	electron transport chain	biological_process	2	1521	116	62454	0.539084	0.666596	0.707951	Traes_4AL_6DD79C11B; Traes_5DL_FD04EBB2F
GO:0015031	protein transport	biological_process	4	1521	204	62454	0.556295	0.683079	0.80512	Traes_4AL_884E74F51; Traes_4AS_2D88ED3F8; Traes_4BL_268EB5B53; Traes_4DL_BE50C5130
GO:0015171	amino acid transmembrane transporter activity	molecular_function	1	1521	85	62454	0.616265	0.742894	0.483072	Traes_3AL_42ABBCE9D
GO:0022857	transmembrane transporter activity	molecular_function	6	1521	321	62454	0.667305	0.786466	0.767498	Traes_2AL_21DE5BA34; Traes_2DL_220CC947A; Traes_2DL_609861A97; Traes_6AL_B04918D5B; Traes_6BL_28EDD7B10; Traes_6BL_F311FA122
GO:0030001	metal ion transport	biological_process	3	1521	189	62454	0.678379	0.795964	0.651764	Traes_2AL_9B175F3DA; Traes_2AS_95611CAD2; Traes_2DL_D5F2272A9
GO:0046933	proton-transporting ATP synthase activity, rotational mechanism	molecular_function	1	1521	115	62454	0.773087	0.877828	0.357053	Traes_4BS_AD7A7D212
GO:0016192	vesicle-mediated transport	biological_process	3	1521	274	62454	0.902824	0.993106	0.449575	Traes_2AS_FA532A2B7; Traes_7AL_FDC2E2F77; Traes_7DL_8D02A2581
GO:0006886	intracellular protein transport	biological_process	5	1521	406	62454	0.931555	1	0.505679	Traes_3B_19E47A9BE; Traes_3DL_559FF19FE; Traes_4BL_8E9618E24; Traes_7AL_FDC2E2F77; Traes_7DL_8D02A2581
GO:0006810	transport	biological_process	3	1521	345	62454	0.969561	1	0.357053	Traes_5BL_6743793D2; Traes_5BL_A80E47C5F; Traes_5DL_3E5DAFBC3
GO:0015986	ATP synthesis coupled proton transport	biological_process	2	1521	317	62454	0.984003	1	0.259061	Traes_3AL_7E159B3E4; Traes_4BS_AD7A7D212
GO:0015078	hydrogen ion transmembrane transporter activity	molecular_function	1	1521	276	62454	0.991354	1	0.148772	Traes_3AL_7E159B3E4
			223

## Sheet: L17Cd vs L17CK-Down
id	term	category	ListHits	ListTotal	PopHits	PopTotal	pval	padj	Enrichment_score	Gene
GO:0046872	metal ion binding	molecular_function	97	707	2311	62454	3.36264e-29	1.01796e-27	3.70777	Traes_1AL_13F863A51; Traes_1AL_1D02EEFB9; Traes_1AL_678C70D74; Traes_1AL_91E56EC8C; Traes_1AL_C53A9A6B2; Traes_1AL_C9FA47CAC; Traes_1AL_D3291AC1A; Traes_1BL_092DFE276; Traes_1BL_0B0EFC87C; Traes_1BL_1CCE08A29; Traes_1BL_2F2FCE5CD; Traes_1BL_34181088A; Traes_1BL_55F0D425F; Traes_1BL_63874F598; Traes_1BL_6E8A958A81; Traes_1BL_9D96A6922; Traes_1BL_A63F6394F; Traes_1BL_BD721F2E3; Traes_1BL_F143786F5;…
GO:0005215	transporter activity	molecular_function	29	707	773	62454	8.21414e-09	1.82354e-07	3.31405	Traes_2AL_9EB42E6F3; Traes_2AL_ADD378358; Traes_2BL_E3D7C17C2; Traes_2DL_3952AC8A2; Traes_2DL_892F83E0B; Traes_2DL_A4E7299EA; Traes_3AL_3FBAD540B; Traes_3AS_97DB7A886; Traes_3AS_F7562AE41; Traes_4BL_985CBED5D; Traes_4DL_C4725EC76; Traes_4DS_F5FDA5EFB; Traes_5BL_80380D7C2; Traes_5BL_A71207B7A; Traes_5BL_BB28CACE8; Traes_5DL_9A6255F8A; Traes_5DL_F01094904; Traes_6AL_4956852E0; Traes_6AS_D9FD6E723; …
GO:0008643	carbohydrate transport	biological_process	3	707	23	62454	0.0001215	0.00122605	11.5222	Traes_1AS_2CEE031FB; Traes_1DS_7833DAAB5; Traes_6BL_C19E8EDED
GO:0055085	transmembrane transport	biological_process	17	707	594	62454	0.000186944	0.00177864	2.52815	Traes_2AL_05E2128A0; Traes_2BL_11A381E97; Traes_3AS_97DB7A886; Traes_3AS_F7562AE41; Traes_3DL_096A9C488; Traes_4BS_BC7D60D8A; Traes_4DL_380EE71BD; Traes_4DS_F713B0347; Traes_5BL_A71207B7A; Traes_5DL_999FA6869; Traes_6AL_2B4A305CD; Traes_6AL_B013D8936; Traes_6AS_E2D749DA7; Traes_6BS_19784BBEF; Traes_6DL_5EDB25BE1; Traes_6DL_F9179CEF0; Traes_6DS_794C3DF2C
GO:0022891	substrate-specific transmembrane transporter activity	molecular_function	7	707	150	62454	0.000333577	0.00264479	4.12238	Traes_2DL_95A3BB663; Traes_2DS_CE52F2342; Traes_6AL_2C03082B3; Traes_6BL_13DA1CD58; Traes_6DL_5C4CCEFB4; Traes_6DL_82C9277E6; Traes_6DS_293B9631C
GO:0006850	mitochondrial pyruvate transport	biological_process	2	707	14	62454	0.000479079	0.00332361	12.6195	Traes_1BS_AC2BB761D; Traes_7AS_164E878E5
GO:0051119	sugar transmembrane transporter activity	molecular_function	1	707	4	62454	0.000756316	0.00475195	22.0842	Traes_1AS_143816DF1
GO:0008515	sucrose transmembrane transporter activity	molecular_function	1	707	5	62454	0.00125106	0.00671939	17.6673	Traes_4BL_94A4E52E6
GO:0006814	sodium ion transport	biological_process	3	707	52	62454	0.00286689	0.012729	5.09634	Traes_3AS_97DB7A886; Traes_3AS_F7562AE41; Traes_5BL_A71207B7A
GO:0003333	amino acid transmembrane transport	biological_process	1	707	9	62454	0.00437031	0.0171213	9.81518	Traes_2BS_839727617
GO:0008271	secondary active sulfate transmembrane transporter activity	molecular_function	2	707	44	62454	0.0135619	0.0368279	4.0153	Traes_4AS_B2AF8F008; Traes_4BL_0C898C5C8
GO:0006863	purine nucleobase transport	biological_process	1	707	16	62454	0.0138243	0.0368279	5.52104	Traes_2BS_839727617
GO:0022857	transmembrane transporter activity	molecular_function	7	707	321	62454	0.0310384	0.0689053	1.92634	Traes_1BL_6A87A3D7A; Traes_2AS_A5F48DF2B; Traes_2BS_1CDFC2FF61; Traes_3AS_3B1466678; Traes_4AL_469155166; Traes_4DL_229E76188; Traes_6DL_9F91FEADD
GO:0015706	nitrate transport	biological_process	1	707	29	62454	0.0424768	0.0867777	3.04609	Traes_6DL_5C536D720
GO:0005388	calcium-transporting ATPase activity	molecular_function	1	707	30	62454	0.0451772	0.0886631	2.94455	Traes_5BL_B2EFA5F4A
GO:0006857	oligopeptide transport	biological_process	1	707	40	62454	0.0752909	0.129236	2.20842	Traes_5BL_BB28CACE8
GO:0015079	potassium ion transmembrane transporter activity	molecular_function	2	707	102	62454	0.109672	0.173084	1.73209	Traes_4DL_496B8485B; Traes_7AS_1713E44CD
GO:0030001	metal ion transport	biological_process	3	707	189	62454	0.167693	0.246337	1.40217	Traes_2BS_3212EB7DF; Traes_7BL_39745BF3F; Traes_7DL_44DA42073
GO:0015171	amino acid transmembrane transporter activity	molecular_function	1	707	85	62454	0.250253	0.330692	1.03925	Traes_5DL_0FDE3E580
GO:0015238	drug transmembrane transporter activity	molecular_function	2	707	237	62454	0.503455	0.588247	0.745457	Traes_1DS_4D4EBDB6F; Traes_3DL_529B9DEC3
GO:0006810	transport	biological_process	1	707	345	62454	0.903171	0.948757	0.256048	Traes_3AL_A27994714
			183

## Sheet: H17Cd vs H17CK-Up
id	term	category	ListHits	ListTotal	PopHits	PopTotal	pval	padj	Enrichment_score	Gene
GO:0046872	metal ion binding	molecular_function	54	834	2311	62454	3.39869e-05	0.00033732	1.7498	Traes_1AL_0F39673AF1; Traes_1BL_E38BBC0DA1; Traes_2AL_0D81DFB10; Traes_2AS_E509AB03B; Traes_2BL_DD0425EB5; Traes_2BL_E8FB6539E; Traes_2BL_F43F59BFF; Traes_2BS_EAB2C09D0; Traes_2BS_EE7040CA5; Traes_2DL_2A1D45D02; Traes_2DL_33F39DFAA; Traes_2DL_CB69421CE; Traes_2DS_01A6FDB161; Traes_2DS_2599A369C; Traes_2DS_A573188C6; Traes_2DS_FBC3144B1; Traes_3DL_4EE343C68; Traes_4AL_39805E711; Traes_4AL_D2543017…
GO:0008643	carbohydrate transport	biological_process	5	834	23	62454	4.63203e-07	6.8108e-06	16.2793	Traes_1BS_2738E657F; Traes_1DS_7833DAAB5; Traes_6DL_502CF6461; Traes_6DS_00BE14814; Traes_6DS_AA14DE460
GO:0005385	zinc ion transmembrane transporter activity	molecular_function	5	834	26	62454	1.02096e-06	1.44758e-05	14.4009	Traes_2AL_3983FD077; Traes_2BL_23F1C8743; Traes_2DL_96E58C1AB; Traes_4AL_9F6B106F3; Traes_7AS_457E5890B
GO:0015238	drug transmembrane transporter activity	molecular_function	13	834	237	62454	4.56426e-06	5.49094e-05	4.10761	Traes_1AL_F2EADBDA7; Traes_4BL_93F9AAD9A; Traes_4DL_2922E43F6; Traes_4DL_57C0F257F; Traes_5AL_00D0A446F; Traes_5BL_5A648D29D; Traes_5DL_C1BAD23DD; Traes_6AL_E3E3F32E0; Traes_6DL_D02E85399; Traes_7AS_E477E850F; Traes_7BS_4B0B3BB54; Traes_7BS_AE6547AC9; Traes_7DL_A9DD703B1
GO:0008271	secondary active sulfate transmembrane transporter activity	molecular_function	5	834	44	62454	2.55176e-05	0.000267159	8.50965	Traes_2AL_B8FF3EDD9; Traes_3DL_B2B496552; Traes_4AS_68B3D79A1; Traes_4AS_8944253DC; Traes_4BL_0C898C5C8
GO:0015743	malate transport	biological_process	3	834	29	62454	0.000574882	0.00362267	7.74671	Traes_2DL_BC053DFBB; Traes_7AS_ADBA71B88; Traes_7BS_809727BF3
GO:0070838	divalent metal ion transport	biological_process	3	834	32	62454	0.000843242	0.00515026	7.02046	Traes_1AS_D9B051FA5; Traes_1BS_13A5170CA; Traes_7BL_A638F66EA
GO:0005215	transporter activity	molecular_function	21	834	773	62454	0.000880136	0.00529415	2.03439	Traes_1AS_D9B051FA5; Traes_1DL_A422687E0; Traes_2AL_29B7234E2; Traes_2AL_5BF419540; Traes_2AL_868F6B795; Traes_2BL_DA3808293; Traes_2DL_631322659; Traes_4AL_9DAC6ABE4; Traes_4BL_45838A7CB; Traes_5AL_AE6B41A0A; Traes_5BL_7C2F03F0C; Traes_5BL_D22690682; Traes_5BS_352BDF9B4; Traes_5DL_D7F4BC97C; Traes_5DS_BD192F145; Traes_5DS_D92348F2E; Traes_7AL_77D76ABAD; Traes_7AL_AEBB933C5; Traes_7AS_06E059EAB; …
GO:0051119	sugar transmembrane transporter activity	molecular_function	1	834	4	62454	0.00104979	0.005632	18.7212	Traes_1AL_039C1D96D
GO:0006869	lipid transport	biological_process	5	834	106	62454	0.00307247	0.0124466	3.53231	Traes_3DS_30343E9D9; Traes_4AL_58F9FBC2E; Traes_5AL_B446A07422; Traes_5AL_B446A07423; Traes_5DL_488FBAEEC
GO:0015671	oxygen transport	biological_process	1	834	9	62454	0.00602518	0.0205686	8.32054	Traes_7BL_B45AF8E86
GO:0005388	calcium-transporting ATPase activity	molecular_function	2	834	30	62454	0.00736584	0.0242922	4.99233	Traes_1AL_F4F1F73DF; Traes_5DL_DEDE5D8D8
GO:0009926	auxin polar transport	biological_process	1	834	18	62454	0.0236549	0.0562334	4.16027	Traes_5BS_174531189
GO:0022857	transmembrane transporter activity	molecular_function	8	834	321	62454	0.0298435	0.066561	1.86629	Traes_2BL_3C908C258; Traes_2BL_994C27037; Traes_3AL_BCBA141A8; Traes_4AL_B3963A0E7; Traes_5AL_E81BAE73B; Traes_5BS_36BFE5848; Traes_6DS_322D04736; Traes_7AL_A701098F8
GO:0055085	transmembrane transport	biological_process	13	834	594	62454	0.0305811	0.0674483	1.63889	Traes_3DL_0A453FC4D; Traes_4AL_47A50BE2E; Traes_4AL_65E56F6F9; Traes_4BL_45838A7CB; Traes_5AL_9AA8A9036; Traes_5BL_68C50B3B5; Traes_5BL_A448C81F0; Traes_6AS_45F232F62; Traes_6AS_4F2C76340; Traes_6AS_68E7D6C38; Traes_6DL_5DBBFECCE; Traes_6DS_9D9ED01C9; Traes_6DS_BE30DA3FC
GO:0015079	potassium ion transmembrane transporter activity	molecular_function	3	834	102	62454	0.0482104	0.0976506	2.2025	Traes_3AL_9E0B84E84; Traes_3DL_598708C12; Traes_7AS_1713E44CD
GO:0006913	nucleocytoplasmic transport	biological_process	1	834	27	62454	0.0501714	0.100596	2.77351	Traes_7BL_91C7CD5C5
GO:0006857	oligopeptide transport	biological_process	1	834	40	62454	0.0996922	0.158057	1.87212	Traes_1AS_D9B051FA5
GO:0010155	regulation of proton transport	biological_process	1	834	42	62454	0.108184	0.169091	1.78297	Traes_1BS_13A5170CA
GO:0022891	substrate-specific transmembrane transporter activity	molecular_function	3	834	150	62454	0.141994	0.210342	1.4977	Traes_1DL_849DCF7F1; Traes_3AS_543509F59; Traes_4DL_20679A7EA
GO:0008324	cation transmembrane transporter activity	molecular_function	1	834	64	62454	0.210578	0.284352	1.17008	Traes_6AL_7A4266BA8
GO:0030001	metal ion transport	biological_process	3	834	189	62454	0.246685	0.323215	1.18865	Traes_2DL_2A1D45D02; Traes_3DL_4EE343C68; Traes_5BL_4BCE2DBEF
GO:0006810	transport	biological_process	4	834	345	62454	0.489166	0.566177	0.868231	Traes_1AS_0A17777BA; Traes_1AS_4ACC38624; Traes_1BS_BCC2C28A7; Traes_1DS_B42728A0A
GO:0016192	vesicle-mediated transport	biological_process	2	834	274	62454	0.710103	0.782877	0.546605	Traes_7AL_FDC2E2F77; Traes_7DL_8D02A2581
GO:0006886	intracellular protein transport	biological_process	3	834	406	62454	0.792096	0.856844	0.553337	Traes_7AL_FDC2E2F77; Traes_7BL_91C7CD5C5; Traes_7DL_8D02A2581
			162

## Sheet: H17Cd vs H17CK-Down
id	term	category	ListHits	ListTotal	PopHits	PopTotal	pval	padj	Enrichment_score	Gene
GO:0046872	metal ion binding	molecular_function	81	431	2311	62454	1.99406e-34	5.07377e-33	5.07888	Traes_1AL_13F863A51; Traes_1AL_1D02EEFB9; Traes_1AL_1F3A0CD1F; Traes_1AL_38F9A30EA; Traes_1AL_678C70D74; Traes_1AL_6A9469646; Traes_1AL_91E56EC8C; Traes_1AL_C53A9A6B2; Traes_1AL_C9FA47CAC; Traes_1AL_D3291AC1A; Traes_1AS_206F286D6; Traes_1AS_521412D61; Traes_1BL_092DFE276; Traes_1BL_1CCE08A29; Traes_1BL_2F2FCE5CD; Traes_1BL_34181088A; Traes_1BL_4831B07DA; Traes_1BL_55F0D425F; Traes_1BL_63874F598; …
GO:0035445	borate transmembrane transport	biological_process	1	431	2	62454	4.75152e-05	0.000604498	72.4524	Traes_5AL_E2695DBF3
GO:0046715	borate transmembrane transporter activity	molecular_function	1	431	2	62454	4.75152e-05	0.000604498	72.4524	Traes_5AL_E2695DBF3
GO:0022857	transmembrane transporter activity	molecular_function	9	431	321	62454	9.17585e-05	0.00110593	4.06275	Traes_2BS_23E2FFEE4; Traes_2DL_7937A0A9F; Traes_2DS_B70314DC1; Traes_4AL_1DC8B2EC7; Traes_4AL_7F574F3CA; Traes_4AL_DED7D8AA9; Traes_4BL_FFFE84BCB; Traes_4DL_229E76188; Traes_4DL_C74B87B04
GO:0033179	proton-transporting V-type ATPase, V0 domain	cellular_component	2	431	28	62454	0.000940505	0.00801088	10.3503	Traes_2AL_3E61D4DE2; Traes_2AL_B854D3399
GO:0006850	mitochondrial pyruvate transport	biological_process	1	431	14	62454	0.00409286	0.0161597	10.3503	Traes_7AS_164E878E5
GO:0006863	purine nucleobase transport	biological_process	1	431	16	62454	0.00534821	0.0197539	9.05655	Traes_5AL_E2695DBF3
GO:0006817	phosphate ion transport	biological_process	1	431	18	62454	0.00675716	0.0230954	8.05027	Traes_4BL_8A75B60E2
GO:0005215	transporter activity	molecular_function	11	431	773	62454	0.00817229	0.0250553	2.06204	Traes_2AL_ADD378358; Traes_2AL_FA28A652B; Traes_2BL_E3D7C17C2; Traes_2DL_892F83E0B; Traes_4AS_5D4904831; Traes_4DL_0163C0CCF; Traes_6AL_16FFD5197; Traes_6BL_5068A26B6; Traes_6DL_3FDD299D1; Traes_7BS_721120525; Traes_7DL_2FB89480C
GO:0015098	molybdate ion transmembrane transporter activity	molecular_function	1	431	20	62454	0.00831528	0.0250553	7.24524	Traes_2AL_1855F06E3
GO:0005315	inorganic phosphate transmembrane transporter activity	molecular_function	1	431	20	62454	0.00831528	0.0250553	7.24524	Traes_4BL_8A75B60E2
GO:0030001	metal ion transport	biological_process	4	431	189	62454	0.0103689	0.0304419	3.06677	Traes_2BS_3212EB7DF; Traes_3AS_CBB5F7EB6; Traes_4DL_560FD0832; Traes_7AL_3E508AA9C
GO:0006833	water transport	biological_process	1	431	32	62454	0.0205591	0.0495583	4.52828	Traes_2DS_F1F7FE1D2
GO:0008271	secondary active sulfate transmembrane transporter activity	molecular_function	1	431	44	62454	0.0371519	0.0733429	3.29329	Traes_4AS_B2AF8F008
GO:0015171	amino acid transmembrane transporter activity	molecular_function	1	431	85	62454	0.116943	0.184689	1.70476	Traes_1BL_6532808C8
GO:0016192	vesicle-mediated transport	biological_process	3	431	274	62454	0.122673	0.191103	1.58655	Traes_6DL_5B240331E; Traes_6DS_D1629A574; Traes_7BL_F6D21882A
GO:0015991	ATP hydrolysis coupled proton transport	biological_process	2	431	194	62454	0.151131	0.223285	1.49386	Traes_2AL_3E61D4DE2; Traes_2AL_B854D3399
GO:0006869	lipid transport	biological_process	1	431	106	62454	0.166418	0.23996	1.36703	Traes_4BL_D5362D9D7
GO:0015031	protein transport	biological_process	2	431	204	62454	0.167658	0.23996	1.42064	Traes_5DL_457DA1D19; Traes_5DS_E8F14622D
GO:0015238	drug transmembrane transporter activity	molecular_function	2	431	237	62454	0.225354	0.303565	1.22283	Traes_2AL_03DFF2CCB; Traes_5DL_4CB64DF82
GO:0022891	substrate-specific transmembrane transporter activity	molecular_function	1	431	150	62454	0.27723	0.358676	0.966032	Traes_2BS_7DF366FE1
GO:0015078	hydrogen ion transmembrane transporter activity	molecular_function	2	431	276	62454	0.297396	0.374196	1.05004	Traes_2AL_3E61D4DE2; Traes_2AL_B854D3399
GO:0006886	intracellular protein transport	biological_process	3	431	406	62454	0.308167	0.382058	1.07073	Traes_2DL_545394EED; Traes_6DS_D1629A574; Traes_7BL_F6D21882A
GO:0055085	transmembrane transport	biological_process	1	431	594	62454	0.917154	0.98144	0.243948	Traes_1DL_7E5ED8683
			134
