# Supplementary material for: The genome-wide impact of cadmium on microRNA and mRNA expression in contrasting Cd responsive wheat genotypes
Source: BMC Genomics. 2019 Jul 29;20:615. doi: 10.1186/s12864-019-5939-z (PMC6664702; doi:10.1186/s12864-019-5939-z)
Supplement: Supplementary file 4 — Primers for genes. (XLSX 10 kb) [file 12864_2019_5939_MOESM4_ESM.xlsx]

## Sheet: Sheet1
Additional file 4 Primers for genes
Gene Symbol	Forward primer	Reverse primer	Product length (bp)	Tm(℃)
Traes_4AS_8944253DC	GTGTCTAACTGCACACAAGG	CACTTGATACAAATCCACAGC	89	60
Traes_2AL_E5172BD9D	TGGAGCTCATGTAGTATTAACG	ATGAGTGGTAGTAATACATCGG	60	60
Traes_5AL_B4E8A3115	TATCACAAGTTCGGACTCTCG	CTGACACTTTCATCATCGCC	118	60
Traes_2BS_1484A7516	ACCAGTCAACAAGCCTATGTTA	CGAGTTCCCAGAATCTCTCA	76	60
Traes_6DS_C59B6322F	TATGGGACGGAGGGATTAGAT	GTGCGAATATGGCTAGAGTTG	64	60
Traes_2DS_01A0E5F7A	TGCAGGGATTCAGGAAGATAG	GCACCATTGAAGGCAGAG	132	60
tae-miR159a	TTTGGATTGAAGGGAGCTCTG	Universal primer (QIAGEN)		60
tae-miR9664-3p	TTGCAGTCCTCGATGTCGTAG			60
tae-miR9774	CAAGATATTGGGTATTTCTGTC			60
microRNA-2B_39534	AGAGGCTGGAGGAACGTAGG			60
microRNA-2B_28100	GCGCTTGTCTCAAATGCGAGG			60
tae-miR395b	TGAAGTGTTTGGGGGAACTC			60
tae-miR398	TGTGTTCTCAGGTCGCCCCCG			60
tae-miR7757-5P	ATAAAACCTTCAGCTATCCATC			60
TaHMA1;4	GCTTATGTGCAAAGCAATCG	GGTCAACACCATTACTCGC	62	60
TaHMA1;5	CTCTTGCAGCATTTGCTTCTAT	GCAAGAAGTAAACCACCCT	61	60
TaHMA2;1	GCATTCCTGCCATGACCATAA	GACAGCTCTGGAACTGGAT	60	60
TaHMA2;2	TGCTGTTCTGGCAGAGAC	GCCTTCACAGCTATTACTGTAT	75	60
TaHMA2;4	ATGTGAAACAGTTCCAGAGGTA	TGCAGGCCACGTATCCAA	62	60
TaHMA2;5	ATGTGAAACAGTTCCAGAGGTA	GTCCGAGAGACCGAATAGC	97	60
TaHMA2;6	GTCACATGGATTTGCGTCTTA	TTACGGAACACATAGAGCATTG	81	60
TaHMA3;1	GTGGTTGGACACAAGGTTCA	ATTGGGTGGCTAGATTTGC	77	60
GAPDH	AAGGCTGTTGGCAAGGTG	GTGGTCGTTCAGAGCAATCC	276	60
5S	GGAGACCGCCTGGGAATA	Universal primer (QIAGEN)		60
